# Supplementary material for: An Electrostatic Self-Excited Resonator with Pre-Tension/Pre-Compression Constraint for Active Rotation Control
Source: Micromachines (Basel). 2021 Jun 1;12(6):650. doi: 10.3390/mi12060650 (PMC8227978; doi:10.3390/mi12060650)
Supplement: Supplementary file 1 [file micromachines-12-00650-s001.zip]

Archive with 3 entries (3 files):
- Supplement material- Figures and formular.pdf
- Supplementary material-Additional photos and videos.pptx
- Supplementary material-Raw experimental results.pdf
